# Supplementary material for: TNF-α antagonists differentially induce TGF-β1-dependent resuscitation of dormant-like Mycobacterium tuberculosis
Source: PLoS Pathog. 2020 Feb 18;16(2):e1008312. doi: 10.1371/journal.ppat.1008312 (PMC7048311; doi:10.1371/journal.ppat.1008312)
Supplement: S1 Data — Each row contains the values from one independent donor. (XLSX) [file ppat.1008312.s007.xlsx]

## Sheet: Fig1C
d1 p.i.			d8 p.i.
#Au+	#NR+	#Au&NR+	#Au+	#NR+	#Au&NR+
129	43	26	100	101	14
134	56	26	89	98	24
124	55	28	95	107	25
131	44	29	79	101	24
135	53	27	97	41	82
137	58	21	74	95	50
138	51	29	91	107	41

## Sheet: Fig1D
	Mean Cт
	16S rRNA	icl	gltA1	nuoB	ctaD
in-vitro culture	18.4649	31.7568	38.5982	30.2967	28.9604
Granuloma d8 p.i.	19.362	29.6044	36.4633	32.1479	30.8998
	16.4888	27.5661	33.928	29.7418	28.1787
	22.715	32.3641	40.0611	35.4062	34.094
	18.9009	29.4085	36.5418	32.2022	30.542

## Sheet: Fig2A
Iso			ADA			ETA			UST			ANA			SEK
#Au+	#NR+	#Au&NR+	#Au+	#NR+	#Au&NR+	#Au+	#NR+	#Au&NR+	#Au+	#NR+	#Au&NR+	#Au+	#NR+	#Au&NR+	#Au+	#NR+	#Au&NR+
100	101	14	152	54	8	118	60	32	159	50	13	122	63	36	88	108	23
89	98	24	151	53	19	124	64	24	93	86	37	131	64	23	70	90	51
95	107	25	141	41	28	95	65	24	164	31	28	123	71	24	74	112	39
79	101	24	144	50	22	94	78	38	163	45	22	120	65	41	120	87	31
97	41	82	155	21	40	121	67	32	149	67	15	130	24	63	96	107	16
74	95	50	161	23	41	111	75	40	119	78	32	209	52	11	74	119	12
91	107	41	135	40	45	114	64	36	105	72	40	143	46	26	115	72	24

## Sheet: Fig2B
[TNF-] (pg/ml)	[IL-17A] (pg/ml)	[IL-23] (pg/ml)	[IL-12] (pg/ml)	[IL-1] (pg/ml)
92.6181	3.50782	0	0.920667	22.9855
1309.44	1019.7	16.6031	3.29423	468.731
514.843	1541.36	29.864	2.10105	254.604
138.581	942.816	0	1.63989	432.055
367.751	167.428	0	1.71251	274.431

## Sheet: Fig3A
[TNF-a] (pg/ml)
d1 p.i.	d4 p.i.	d8 p.i.
76.8237	42.5085	92.6181
259.88	87.36	281.94
395.584	94.7202	1309.44
322.606	77.6648	514.843
380.358	100.65	138.581
449.275	66.5371	367.751
1495.71	479.95	448.55

## Sheet: Fig3B
Iso			ADA			ETA
#Au+	#NR+	#Au&NR+	#Au+	#NR+	#Au&NR+	#Au+	#NR+	#Au&NR+
94	140	17	142	91	9	143	178	10
130	261	56	279	137	29	216	193	42
80	113	16	109	86	9	99	108	17
223	395	65	325	269	60	309	306	64
147	288	30	268	152	36	187	231	52
328	471	64	400	223	42	423	414	73
393	637	92	636	411	88	474	525	96
231	394	41	392	233	48	298	311	39
221	390	41	365	243	57	301	299	53

## Sheet: Fig 3C
Mean CFU/well
Iso		ADA		ETA
Well #1	Well #2	Well #1	Well #2	Well #1	Well #2
306667	433333	486667	480000	393333	400000
240000	293333	226667	600000	186667	226667
260000	293333	266667	360000	273333	260000
246667	200000	340000	346667	226667	606667

## Sheet: Fig3D
Mean CFU/well
Iso		ADA		ETA
No Rif	+ Rif	No Rif	+ Rif	No Rif	+ Rif
540000	264000	400000	86000	490000	122667
306667	140667	346667	71333.3	373333	100000

## Sheet: Fig3E
Iso 10ng/ml			ADA 1ng/ml			ADA 10ng/ml			ADA 100ng/ml			ADA 1000ng/ml			ETA 1ng/ml			ETA 10ng/ml			ETA 100ng/ml			ETA 1000ng/ml
#Au+	#NR+	#Au&NR+	#Au+	#NR+	#Au&NR+	#Au+	#NR+	#Au&NR+	#Au+	#NR+	#Au&NR+	#Au+	#NR+	#Au&NR+	#Au+	#NR+	#Au&NR+	#Au+	#NR+	#Au&NR+	#Au+	#NR+	#Au&NR+	#Au+	#NR+	#Au&NR+
94	140	17	139	87	8	142	91	9	181	126	14	145	122	4	100	116	18	143	178	10	101	136	8	96	138	13
69	142	19	116	109	14	168	55	9	150	78	10	152	70	11	102	117	22	116	97	19	102	117	22	109	97	36

## Sheet: Fig4A
% TNF-a+ HLA-DR+ MF
d6 p.i.		d8 p.i.
UI	Mtb	UI	Mtb
0.16	0.53	0.11	1.43
0.05	0.25	0.08	0.42
0.15	0.89	0.13	3.86
0.15	0.13	0.02	2.43

[truncated: 10 more sheets: Fig4B, Fig4C, Fig5A, Fig5B, Fig5C, Fig5D, Fig6A, Fig6B, Fig6C, Fig6D]
